# Supplementary material for: Synergistic Anti-Inflammatory Effects of Lipophilic Grape Seed Proanthocyanidin and Camellia Oil Combination in LPS-Stimulated RAW264.7 Cells
Source: Antioxidants (Basel). 2022 Jan 31;11(2):289. doi: 10.3390/antiox11020289 (PMC8868477; doi:10.3390/antiox11020289)
Supplement: Supplementary file 1 [file antioxidants-11-00289-s001.zip]

Archive with 1 entries (1 files):
- antioxidants-1547971-supplementary.pdf
